# Supplementary material for: Parkinson’s disease-associated ATP13A2/PARK9 functions as a lysosomal H+,K+-ATPase
Source: Nat Commun. 2023 Apr 20;14:2174. doi: 10.1038/s41467-023-37815-z (PMC10119128; doi:10.1038/s41467-023-37815-z)
Supplement: Supplementary file 4 — Source Data [file 41467_2023_37815_MOESM4_ESM.xlsx]

## Sheet: Sheet1
		Fig. 1a														Fig. 1f
																					AVE	SE
		ATP13A2					AV	SEM	p-value							2min	293	246	260	531	332.5	66.8961
		1	35.52	41.44	29.6	76.96	45.88	10.6382	0.9422							5min	274	448	768	609	524.75	106.08
		3	47.36	82.88	62.16	85.84	69.56	9.08323	0.848583							15min	983	813	1195	446	859.25	158.366
		10	50.32	79.92	50.32	79.92	65.12	8.54478	0.852385
		30	47.36	74	47.36	85.84	63.64	9.70501	0.700176
		50	53.28	79.92	38.48	76.96	62.16	9.8913	0.902303
		100	56.24	74	53.28	133.2	79.18	18.5788	0.513136							Fig. 1g
		5000	183.52	159.84	177.6	210.16	182.78	10.4215	0.000335171
																ATP13A2	pH					AVE	SE	p-value
																	5.5	88.88	109.52	74	65.12	84.38	9.70808	0.000368335
		mock					AV	SEM									6	121.36	115.44	76.96	94.72	102.12	10.1464	0.000386003
		1	56.24	5.92	32.56	82.88	44.4	16.4362									6.5	148	100.64	156.8	127.28	133.18	12.4873	0.000280864
		3	74	35.52	65.12	91.76	66.6	11.7471									7	142.08	68.08	94.7	145.04	112.475	18.7612	0.00600899
		10	62.16	26.64	76.96	82.88	62.16	12.6162									7.4	47.36	15.1	29.01	39.37	32.71	6.96886	0.59615
		30	56.24	29.6	62.16	82.88	57.72	10.976
		50	50.32	62.16	53.28	76.96	60.68	5.98135
		100	53.28	59.2	59.2	88.8	65.12	8.01572								mock	pH					AVE	SE
		5000	88.8	68.08	85.84	106.56	87.32	7.8779									5.5	11.84	8.88	14.8	17.76	13.32	1.91067
																	6	32.56	26.64	26.64	14.8	25.16	3.72458
																	6.5	29.6	17.76	29.63	44.4	30.3475	5.45429
																	7	23.68	38.48	41.4	26.6	32.54	4.35475
		Fig. 1b															7.4	7.193	28.42	47.36	23.68	26.6632	8.26353
									AVE	SEM	p-value
		mock	56.23	59.2	29.6	32.56	38.48		43.214	7.29066
		WT	168.72	156.88	130.24	79.92	139.12	133.2	134.68	13.6994	0.000169739
		D513	26.64	32.56	47.36	50.32			39.22	4.75753	0.000375728					Fig. 1h
																					AVE	SE	p-value
																-	99.91	100.64	109.52	135.35	111.355	8.29119
																Mn2+	90.1	106.56	88.8	117.808	100.817	6.95784	0.367859
		Fig. 1c														Fe2+	99.9	90.0686	104.023	57.5086	87.875	10.5368	0.130469
								AVE	SE	p-value						Zn2+	82.88	106.56	72.3086	76.96	84.6771	7.60825	0.0554647
		K160,Na5	139.12	171.68	133.2	156.88	79.92	136.16	15.6068
		K0, Na5	41.44	38.48	47.36			42.4267	2.61047	0.00416715
		K160, Na1	115.44	148	153.92			139.12	11.9627	0.899939
		K0, Na1	71.04	32.56	29.6	59.2		48.1	10.1374	0.00298889						Fig. 1i
		K0,Na160	53.28	41.44	47.36			47.36	3.41791	0.00545783
																					AVE	SE	p-value
																-	118.4	100.64	79.92	99.91	99.7175	7.8627
																Ca2+	100.64	106.56	94.72	79.92	95.46	5.71607	0.676732
		Fig. 1d
																Fig. 1j
			KCl (mM)					AVE	SE	p-value													AVE	SE	p-value
		ATP13A2	1	65.12	38.48	53.28	47.36	51.06	5.58688	0.605436						mock	-	44.4	53.28	31.08	29.6	38.4	39.352	4.38124
			2	68.08	91.68	88.88	53.28	75.48	9.08112	0.0200138							SPD	57.72	31.08	31.5	51.28	31.5	40.616	5.75937	0.865677
			3	91.68	112.48	100.64	100.64	101.36	4.26608	0.000400696						ATP13A2	-	106.5	106.56	106.56	99.9	79.92	99.888	5.15495
			10	79.92	145.04	133.32	97.68	113.99	15.1782	0.00848366							SPD	111	133.2	111	138	148.6	128.36	7.5125	0.0141216
			30	85.84	162.8	109.52	100.64	114.7	16.7606	0.0118111
			160	91.76	148	162.8	94.72	124.32	18.2066	0.0106446
																Fig. 1k
																						AVE	SE	p-value
			KCl (mM)					AVE	SE							-	839	1036	839	774	742	846	50.7793
		mock	1	44.4	35.52	68.08	35.52	45.88	7.69031							SPD	941	1104	1161	998	1146	1070	44.5855	0.0100287
			2	41.44	47.36	53.28	38.48	45.14	3.28169
			3	56.24	53.28	68.08	44.44	55.51	4.88241
			10	50.32	59.21	59.2	50.32	54.7625	2.56488
			30	38.48	50.32	65.1	53.28	51.795	5.46727
			160	32.56	59.2	71.04	35.52	49.58	9.31146
		Fig. 1e
									AVE	SE	p-value
		mock	-	140	113	175	259	55	148.4	33.9022
		ATP13A2	-	567	510	1036	1232	488	766.6	153.7	0.00437078
			TG	153	226	278	308		241.25	33.9445	0.020771

## Sheet: Sheet2
	Fig. 2b
						AVE	SE	p-value
	WT	104.6	112.5	90.3	92.6	100	5.21424
	A746T	140.9	146.3	99.8	82.8	117.45	15.5305	0.327778
	R449Q	138.5	119.6	99.6	80.36	109.515	12.5504	0.510073
	G533R	3.2	4.6	5.6	1.3	3.675	0.932179	1.78034e-06
	R980H	2.3	3.1	4.3	2.2	2.975	0.485412	1.59453e-06
	Fig. 2c
									AVE	SE	p-value
	WT	124.32	104.339	109.52	139.12	130.24	113.96	109.52	118.717	4.82797
	A746T	74	90.2928	59.2	23.2518	62.16	70.5387	43.34	60.3976	8.24751	5.31626e-05
	R449Q	78.0372	83.2419	27.4615	30.0055	55.2457	53.8182	26.64	50.6357	8.97593	2.26067e-05
	mock	56.23	59.2	29.6	32.56	38.48	32.56	59.2	43.9757	5.14371	1.91184e-07
	Fig. 2d									AVE	SE	p-value
	WT	567	510	993	1036	1159	1232	239	778	814.25	123.954
	A746T	508	281	62.5	70	177	150			208.083	68.2808	0.00215814
	R449Q	114.5	345	61.5	105	84	373			180.5	57.0514	0.00133927
	mock	140	113	175	259	55				148.4	33.9022	0.0016965

## Sheet: Sheet3
	Fig.3 a
	SCH28080
						AVE	SE	p-value							AVE	SE
ATP13A2	0	101.01	100.64	100.048	92.4704	98.5421	2.03357			mock	0	44.4	40.256	39.664	41.44	1.48983
	0.3	103.6	85.84	81.4		90.28	6.78221	0.50101			0.3	38.48	36.704	37.592	37.592	0.512687
	1	68.672	76.96	61.864		69.1653	4.36482	0.00116			1	35.52	43.216	32.264	37	3.24702
	3	47.36	39.072	45.584		44.0053	2.51938	7.81878e-07			3	32.56	37.296	29.896	33.2507	2.16393
	10	36.112	38.184	43.956		39.4173	2.34684	2.31048e-07			10	31.672	30.192	30.192	30.6853	0.493333
	30	33.744	36.704	41.0256		37.1579	2.11423	1.23983e-07			30	29.6	31.376	33.744	31.5733	1.20033
	100	44.03	33.744	32.264		36.6793	3.70008	1.08004e-07			100	33.744	28.712	28.12	30.192	1.7842
	uM										uM
	Fig. 3b
	Vonoprazan
ATP13A2						AVE	SE	p-value		mock					AVE	SE
	0	104.784	113.368	105.672		107.941	2.72542				0	35.816	44.4	40.256	40.1573	2.47848
	0.3	98.272	106.56	92.056		98.9627	4.20116	0.63137			0.3	33.448	44.104	38.776	38.776	3.07612
	1	77.256	61.864	71.632		70.2507	4.49665	8.52857e-05			1	31.08	36.704	34.632	34.1387	1.64214
	3	65.712	51.504	51.504		56.24	4.736	2.09574e-06			3	30.6656	36.408	32.56	33.2112	1.68936
	10	45.288	45.288	59.496		50.024	4.736	4.70678e-07			10	27.824	34.632	26.048	29.5013	2.61606
	30	41.144	41.44	47.656		43.4133	2.12305	1.10403e-07			30	22.792	33.9512	26.936	27.8931	3.25673
	100	39.664	43.512	46.472		43.216	1.97087	1.06276e-07			100	21.016	29.008	29.6	26.5413	2.76795
	uM										uM
	Fig. 3c
	Bafilomycin A1
ATP13A2								AVE	SE	p-value							AVE	SE
	0	94.35	111.592	118.015	92.648	117.808	106.856	106.878	4.56497			mock	0	41.0552	39.0868	42.7424	40.9615	1.05632
	0.01	87.912	114.848	83.2352				95.3317	9.85108	0.77077			0.01	41.6176	38.8056	43.8672	41.4301	1.46416
	0.03	64.528	97.384	73.6744				78.5288	9.79035	0.01468			0.03	39.9304	38.5806	41.6176	40.0429	0.878497
	0.1	49.0176	66.6	73.408	66.6444			63.9175	5.21783	2.53194e-05			0.1	38.8056	36.5279	40.2116	38.515	1.07328
	0.3	54.3456	55.944	49.728	62.4264			55.611	2.62633	1.28357e-06			0.3	40.774	35.7124	37.5121	37.9995	1.48134
	1	53.872	57.8088	49.432	42.92	57.9272		52.392	2.83417	1.81768e-07			1	38.2432	38.2713	38.8056	38.44	0.18296
	10	59.496	54.612	43.216	39.072	51.1784		49.5149	3.72223	1.08128e-07			10	35.7124	40.9708	37.6808	38.1213	1.53388
	nM												nM
	Fig. 3d
								AVE	SE	p-value
	mock	-	140	259	113	55		141.75	42.9173
	ATP13A2	-	671	795	812	636	1036	790	39.376
		SCH	519	251	340	318		357	57.2203	0.00250195
		Vono	426	223	229	465		335.75	63.8741	0.00231669
		BFA	255	101	404	282		260.5	62.2662	0.000929629
	Fig. 3e
	A2 WT							AVE	SE	p-value
	control	0.207143	0.225	0.281429	0.0978571	-0.0842857	0.127857	0.1425	0.0528915
	SCH28080	1.075	0.768571	0.662143	0.720714	0.439286	0.719286	0.730833	0.0836319	0.000142087
	Vono	1.04071	0.737143	0.967857	0.949286	0.919286	0.407143	0.836905	0.0953504	0.000626208
	BFA	1.01143	0.948571	1.24143	1.22			1.10536	0.0736335	4.35246e-06
	mock							AVE	SE	p-value
	control	0.08	0.315	0.0842857	0.0385714			0.129464	0.0626982
	SCH28080	0.153571	0.0257143	0.349286	0.0778571			0.151607	0.0709276	0.822837
	Vono	0.466429	0.588571	0.12	0.133571	0.172143		0.296143	0.0967842	0.216763
	BFA	0.517143	0.805714	0.836429				0.719762	0.101697	0.00338401

## Sheet: Sheet4
		Fig. 4b
													Fig. 4f
								AVE	SE	p-value
		si-NC	TG	51.712	104.104	49.64	73.32	69.694	12.658										AVE	SE	p-value
			SCH	105.584	37.208	51.712	76.28	67.696	14.9839				cont	1.06861	0.728982	1.24369	1.04868	0.910041	1	0.0860244
			Vono	28.92	90.192	95.816	73.32	72.062	15.1541				BFA	2.24019	3.09869	1.85731	1.99171	1.86827	2.21123	0.232325	0.00121028
		si-A2	TG	20.652	16.508	26.572	13.8	19.383	2.7798	0.00815069			SCH	1.9493	2.64612	1.87493	2.63993	1.9502	2.2121	0.176458	0.000266777
			SCH	27.164	17.988	20.948	11.772	19.468	3.19945	0.0198725			Vono	1.93032	3.85539	1.52254	2.23282	3.07822	2.52386	0.419519	0.00741859
			Vono	32.492	24.796	10.884	12.068	20.06	5.20461	0.0175659
		Fig. 4c
								AVE	SE	p-value
		ATP	-	-3.24675	-26.3377	23.8598	29.4383	5.9284	12.9084
			+	68.2208	54.7013	85.7317	94.9043	75.8895	8.97302	0.00432806
		Fig. 4d						AVE	SE	p-value
			cont	0.185426	0.191921	0.166754	0.149706	0.173452	0.00954464
			BFA	0.840565	0.778867	0.704179	0.887651	0.802815	0.0397122	4.72222e-06
			SCH	0.631927	0.677389	0.520708	0.701744	0.632942	0.0401111	3.11295e-05
			Vono	0.868167	0.819458	0.768313	0.631927	0.771966	0.0509365	2.53397e-05
		Fig. 4e
			cont	BFA 5 nM	SCH 10 uM	SCH 50 uM	Vono 10 uM	Vono 50 nM
		nm²
		AVE	4.80786e+06	1.63504e+07	1.5083e+07	1.6577e+07	1.55178e+07	1.90064e+07
		SE	474794	1.22736e+06	1.08009e+06	1.29967e+06	1.28058e+06	1.46588e+06
		P-value		1.74329e-14	5.80413e-14	6.66591e-13	3.94153e-12	4.98888e-15
			4.18739e+06	1.2745e+07	8.95035e+06	8.37022e+06	2.13193e+07	5.38592e+07
			6.19164e+06	7.73296e+06	9.33817e+06	4.58299e+06	2.28568e+07	9.03281e+06
			2.28415e+06	8.56624e+06	1.37122e+07	1.51055e+07	1.39289e+07	1.7823e+07
			7.24876e+06	1.9722e+07	7.7988e+06	4.29981e+07	6.69996e+07	3.06956e+06
			2.42677e+06	1.24621e+07	9.0385e+06	8.22873e+06	6.18708e+06	1.12209e+07
			3.66295e+06	3.7467e+07	5.96311e+06	6.57188e+06	1.47279e+07	5.93265e+06
			5.02089e+06	2.99132e+07	1.04716e+07	5.48402e+06	1.25877e+07	1.40129e+07
			7.52632e+06	2.08529e+07	3.50701e+06	8.44971e+06	1.20452e+07	5.28977e+06
			1.25422e+07	1.36609e+07	5.31477e+06	2.04183e+07	1.23795e+07	1.04964e+07
			2.79561e+06	2.62438e+06	1.13754e+07	1.18701e+07	2.90161e+06	2.2786e+07
			1.48607e+06	1.95486e+06	1.69246e+07	3.36172e+06	6.07641e+06	3.62056e+07
			1.47355e+06	4.51542e+06	5.61196e+06	4.25131e+07	8.17906e+06	3.34493e+07
			8.82335e+06	1.17813e+07	1.28205e+06	7.00558e+06	2.76616e+07	8.08578e+06
			6.14109e+06	2.03115e+06	1.10842e+07	1.70784e+07	5.45849e+07	9.45681e+06
			7.47069e+06	2.92682e+07	3.52756e+07	2.23492e+07	2.20486e+07	7.91517e+06
			7.07237e+06	5.17897e+06	1.86884e+07	2.47154e+07	3.96716e+06	3.23942e+07
			7.29985e+06	6.84435e+06	2.0048e+07	5.91424e+07	2.42778e+06	9.06611e+06
			4.55134e+06	3.96604e+07	1.39982e+07	1.51187e+07	8.39591e+06	2.01767e+07
			8.8302e+06	2.02641e+07	1.64266e+07	2.28988e+07	7.70715e+06	2.0057e+07
			1.56248e+07	4.90715e+07	1.72162e+07	8.70134e+06	1.09903e+07	4.70451e+06
			4.91183e+06	3.85929e+06	6.27623e+06	7.18467e+06	9.84354e+06	2.28669e+07
			1.09845e+07	1.45323e+07	6.32306e+06	9.50269e+06	1.72062e+07	2.08344e+07
			5.66426e+06	8.16573e+06	1.65337e+07	2.48126e+07	2.7263e+07	9.79118e+06
			4.13302e+06	7.12537e+06	3.20147e+07	1.70704e+07	5.46708e+06	7.4829e+06
			9.04118e+06	1.75264e+07	5.37032e+06	1.10864e+07	5.3542e+06	2.92086e+07
			6.62175e+06	1.85293e+07	8.39359e+06	6.25619e+06	1.14767e+07	1.5713e+07
			2.7269e+06	1.87524e+07	1.27945e+07	3.01729e+07	7.77525e+06	1.4095e+07
			1.66301e+06	3.40211e+07	2.75055e+06	5.32352e+06	1.52224e+07	1.12773e+07
			1.10596e+06	9.52962e+06	2.35312e+06	9.20768e+06	2.12634e+07	2.60633e+07
			2.34393e+06	4.94791e+06	2.22579e+06	1.56967e+07	3.46239e+07	2.89831e+06
			3.36539e+06	5.54565e+07	1.00498e+07	5.05176e+07	8.26469e+06	6.47487e+06
			3.30846e+06	6.95078e+06	3.61716e+07	1.06478e+07	4.87888e+06	7.45204e+06
			2.63753e+06	1.49962e+07	2.97758e+07	8.55649e+06	3.57035e+06	7.8326e+06
			432611	1.02214e+07	1.79824e+07	7.47806e+06	1.94238e+07	9.71253e+06
			3.8629e+06	8.72036e+06	1.7291e+07	8.64981e+06	1.50513e+07	1.05672e+07
			7.89837e+06	9.65137e+06	1.10396e+07	4.54052e+06	1.35327e+07	1.08324e+07
			1.44241e+06	1.85794e+07	1.20989e+07	6.16984e+07	5.13233e+06	1.12449e+07
			1.43109e+06	2.75366e+07	4.44566e+07	1.75344e+07	1.30378e+07	1.37926e+07
			2.64633e+06	4.41268e+07	2.46333e+07	6.61857e+06	2.22183e+07	1.44034e+07
			1.88131e+06	1.71318e+07	2.89463e+07	1.02748e+07	4.25872e+07	1.54987e+07
			1.39547e+06	3.33151e+07	4.31853e+07	2.61696e+07	2.03764e+07	2.31675e+07
			1.3709e+06	1.36817e+07	5.06697e+06	1.43886e+07	4.42221e+06	2.62326e+07
			556811	2.26198e+07	3.67215e+07	2.58835e+07	3.38313e+07	2.63074e+07
			1.63812e+06	5.924e+06	7.21648e+06	1.63763e+07	4.01544e+07	2.71142e+07
			1.17224e+06	1.26881e+07	8.64503e+06	4.23952e+07	9.95792e+06	3.03994e+07
			1.6174e+06	3.63884e+06	4.54616e+06	2.0983e+07	4.15355e+06	3.49028e+07
			669499	2.98977e+07	1.15396e+07	4.87279e+06	6.99454e+06	4.07042e+07
			637727	1.0281e+07	2.4472e+07	8.32333e+06	3.10795e+07	2.13276e+07
			1.53849e+06	5.5242e+06	1.23029e+07	1.32843e+07	3.06029e+07	3.52933e+06
			2.09357e+06	2.44778e+07	1.93857e+07	2.59437e+07	1.40095e+07	9.57148e+06
			1.12184e+06	1.42124e+07	5.01323e+06	2.73805e+06	5.37316e+06	9.98456e+06
			1.08472e+07	3.59714e+06	1.26218e+07	5.85901e+06	4.56207e+06	1.60072e+07
			8.54568e+06	1.24857e+07	1.06501e+07	1.27352e+07	6.63381e+06	5.20866e+07
			1.5149e+06	2.8404e+06	2.24612e+07	1.32855e+07	1.17707e+07	2.51915e+07
			6.4207e+06	1.27686e+07	1.21686e+07	1.49129e+07	8.85233e+06	6.90224e+06
			2.12759e+06	2.57651e+07	1.58764e+07	1.81279e+07	8.45449e+06	5.78942e+07
			1.58052e+07	1.69564e+07	5.08334e+06	8.31006e+06	1.4667e+07	4.46304e+07
			1.67789e+06	3.29888e+06	1.43981e+07	5.0686e+06	7.90332e+06	3.60595e+07
			1.51825e+06	9.91509e+06	2.19216e+07	3.37299e+06	1.85853e+07	9.80925e+06
			3.10886e+06	1.31832e+07	4.7246e+07	2.22489e+07	1.25602e+07	3.515e+06
			2.33122e+06	8.07625e+06	3.6925e+07	7.29816e+06	3.88843e+07	3.63489e+06
			2.29062e+07	2.58027e+07	7.38399e+06	5.02802e+06	1.31636e+07	4.36362e+06
			1.47634e+06	4.89915e+07	1.99206e+07	1.52447e+07	1.7061e+07	2.06398e+07
			1.02453e+06	2.12627e+07	1.27481e+07	7.28321e+06	1.21341e+07	1.59769e+07
			1.40925e+07	1.03781e+07	1.15239e+07	1.45604e+07	1.25834e+07	7.27206e+06
			1.16605e+06	5.33875e+06	2.947e+06	9.79565e+06	4.01836e+07	1.5818e+07
			2.89548e+06	1.05315e+07	2.01678e+07	1.20412e+07	1.33583e+07	7.71267e+06
			3.4093e+06	6.74029e+06	2.7839e+07	1.88446e+07	1.3643e+07	3.38052e+07
			3.21442e+06	1.54309e+07	8.92462e+06	1.8897e+07	3.19024e+06	2.59111e+07
			5.00204e+06	1.09174e+07	1.72751e+07	1.64896e+07	2.80387e+07	2.377e+07
			1.45263e+07	1.60221e+07	2.86003e+07	1.44305e+07	2.13544e+07	5.89653e+06
			4.10403e+06	7.81031e+06	1.39563e+07	3.96561e+06	9.38122e+06	3.27329e+07
			3.34625e+06	6.3331e+06	8.64237e+06	1.50033e+07	2.23471e+07	1.26489e+07
			6.15222e+06	2.29015e+07	4.90588e+06	5.0138e+06	5.65614e+06	6.29452e+07
			2.35959e+06	3.27269e+07	8.27996e+06	2.63351e+07	5.26384e+06	2.04661e+07
			2.84618e+06	1.14813e+07	3.77883e+06	8.09266e+06	1.41186e+07	8.26474e+06
			2.20803e+07	2.09097e+07	1.28028e+07	4.32522e+07	9.69401e+06	2.36209e+07
			5.70051e+06	2.71825e+07	1.17027e+07	2.62282e+07	8.31771e+06	3.36849e+07
			2.52083e+06	1.66625e+07	3.58928e+07	1.14055e+07	1.30377e+07	4.21133e+06
			5.65902e+06	8.16328e+06	1.24555e+07	2.02928e+07	1.12141e+07	7.44946e+06
			6.608e+06	1.02821e+07	5.02543e+06	1.32188e+07	8.94605e+06	2.75286e+07
			533493	3.02821e+06	1.72761e+07	1.99556e+07	3.94489e+07	2.98549e+07
			2.77334e+06	3.42085e+07	2.18752e+07	4.80541e+07	1.35278e+07	2.12273e+07
			9.52933e+06	1.30316e+07	2.36532e+07	7.952e+06	1.01426e+07	2.14966e+07
			4.72245e+06	3.66851e+07	1.13641e+07	4.90607e+07	1.6035e+07	1.30044e+07
			1.65906e+06	4.16052e+06	6.20357e+06	1.33041e+07	8.02255e+06	5.78393e+06
			2.72852e+06	1.74816e+07	3.55913e+07	6.45588e+06	5.19223e+06	5.54273e+07
			5.0858e+06	1.63774e+07	1.44815e+07	1.83389e+07
			1.30475e+06	2.59094e+07	7.78048e+06	1.64337e+07
				8.764e+06	5.50784e+06
				2.05439e+07

## Sheet: Sheet5
	Fig. 5b														Fig. 5d
	OE C			OE B			OE S			OE V					3C			3B			3S			3V
	AVE	8.96482e+06		AVE	3.36359e+07		AVE	2.67933e+07		AVE	3.5277e+07				AVE	3.08764e+06		AVE	1.12387e+07		AVE	1.13036e+07		AVE	1.19401e+07
	SD	2.75117e+06		SD	1.43464e+07		SD	1.30352e+07		SD	1.48732e+07				SD	2.09575e+06		SD	4.86241e+06		SD	4.41893e+06		SD	5.56329e+06
				p-value	1.74329e-14		p-value	5.80413e-14		p-value	2.8788e-13							p-value	8.57948e-13		p-value	2.53123e-14		p-value	4.44554e-12
	SUM	nm²		SUM	nm²		SUM	nm²		SUM	nm²				SUM	nm²		SUM	nm²		SUM	nm²		SUM	nm²
	2836	6.03637e+06		8650	18411352		26359	5.61046e+07		12554	2.67209e+07				2819	6.00019e+06		3743	7.9669e+06		4740	1.0089e+07		8098	1.72364e+07
	4094	8.714e+06		16519	3.51604e+07		18775	39962212		9239	1.9665e+07				1302	2.77128e+06		5747	1.22324e+07		6234	1.32689e+07		5015	1.06743e+07
	2635	5.60854e+06		22214	4.72821e+07		16742	3.5635e+07		12824	2.72956e+07				1610	3.42685e+06		4246	9.03753e+06		7754	1.65042e+07		3119	6.63873e+06
	6351	1.3518e+07		21254	4.52387e+07		5556	1.18258e+07		13342	2.83982e+07				5139	1.09383e+07		3530	7.51353e+06		6861	1.46035e+07		9207	1.95969e+07
	2036	4.33359e+06		27569	5.86801e+07		6667	1.41906e+07		9449	2.0112e+07				978	2.08165e+06		3273	6.96652e+06		6325	13462636		8390	1.78579e+07
	3407	7.25173e+06		9546	2.03185e+07		23342	4.9683e+07		23257	4.95021e+07				3459	7.36241e+06		2875	6119380		2047	4.357e+06		3715	7.9073e+06
	5249	1.11724e+07		14206	3.02372e+07		9315	1.98268e+07		12624	2.68699e+07				777	1.65383e+06		2784	5.92569e+06		8419	1.79197e+07		4849	1.0321e+07
	3507	7.46458e+06		10405	2.21468e+07		14359	3.05628e+07		12497	2.65996e+07				711	1.51335e+06		3186	6.78134e+06		9188	1.95565e+07		7756	1.65085e+07
	5563	1.18407e+07		9393	1.99928e+07		10923	2.32494e+07		19138	4.07349e+07				1749	3.72271e+06		3423	7.28579e+06		7604	1.6185e+07		2591	5.51489e+06
	3765	8.01373e+06		12481	2.65656e+07		4676	9.95277e+06		16523	3.51689e+07				3518	7.48799e+06		6160	1.31114e+07		3799	8.0861e+06		7287	1.55102e+07
	3541	7.53695e+06		19429	4.13542e+07		11332	2.41199e+07		21410	4.55708e+07				1015	2.16041e+06		8721	1.85625e+07		7631	1.62424e+07		4876	1.03785e+07
	3852	8.1989e+06		11856	2.52353e+07		19818	4.21822e+07		18711	3.9826e+07				1421	3.02457e+06		3954	8.41601e+06		2238	4.76354e+06		2049	4.36126e+06
	5021	1.06871e+07		18064	3.84489e+07		5483	1.16705e+07		11544	2.45712e+07				2353	5.00831e+06		5177	1.10191e+07		6106	1.29965e+07		3173	6.75367e+06
	5056	1.07616e+07		19690	4.19098e+07		9112	1.93947e+07		10997	2.34069e+07				231	491679		4394	9.35254e+06		3421	7.28153e+06		8782	1.86923e+07
	3981	8.47348e+06		9442	2.00971e+07		5464	1.163e+07		11564	2.46137e+07				534	1.13661e+06		7803	1.66085e+07		6036	1.28475e+07		2644	5.6277e+06
	4081	8.68633e+06		28408	6.04659e+07		11651	2.47989e+07		11946	2.54268e+07				1494	3.17995e+06		3398	7.23258e+06		5083	1.08191e+07		7083	1.5076e+07
	5948	1.26602e+07		21742	4.62774e+07		9561	2.03504e+07		20684	4.40255e+07				667	1.4197e+06		8557	1.82134e+07		6520	1.38777e+07		3032	6.45355e+06
	3064	6.52166e+06		22207	4.72672e+07		5884	1.2524e+07		9845	2.09549e+07				1296	2.75851e+06		7564	1.60998e+07		5062	1.07744e+07		8115	1.72726e+07
	6503	1.38415e+07		9260	1.97097e+07		6021	1.28156e+07		7569	1.61105e+07				1332	2.83514e+06		4069	8.66079e+06		5817	1.23814e+07		3027	6.44291e+06
	6698	1.42566e+07		16895	3.59607e+07		9042	1.92457e+07		15698	3.34129e+07				792	1.68576e+06		4708	1.00209e+07		4291	9.13331e+06		3937	8.37983e+06
	3525	7502892		26326	5.60344e+07		15112	3.21656e+07		25698	5.46977e+07				565	1.20259e+06		2966	6.31307e+06		2599	5.53192e+06		7232	1.53932e+07
	5741	1.22196e+07		13436	2.85983e+07		10046	2.13827e+07		24587	5.23329e+07				450	957816		5350	11387368		3553	7.56249e+06		6230	1.32604e+07
	6584	1.40139e+07		5432	1.15619e+07		9854	2.0974e+07		5698	1.21281e+07				2133	4.54005e+06		5873	1.25006e+07		6087	1.29561e+07		7086	1.50824e+07
	4687	9.97619e+06		16987	3.61565e+07		6874	1.46312e+07		25471	5.42145e+07				899	1.9135e+06		2600	5534048		3306	7.03675e+06		2494	5.30843e+06
	2865	6.0981e+06		9687	2.06186e+07		16114	3.42983e+07		6325	13462636				1591	3.38641e+06		6187	1.31689e+07		8012	1.70534e+07		4296	9.14395e+06
	3819	8.12867e+06		29515	6.28221e+07		6523	1.38841e+07		15784	3.35959e+07				655	1.39415e+06		6023	1.28198e+07		2509	5.34036e+06		5455	1.16109e+07
	3718	7.91369e+06		23979	5.10388e+07		8957	1.90648e+07		19587	4.16905e+07				1701	3.62054e+06		3236	6.88776e+06		2572	5.47445e+06		3487	7.42201e+06
	2368	5.04024e+06		12780	2.7202e+07		15698	3.34129e+07		6542	1.39245e+07				1319	2.80747e+06		8738	1.85987e+07		9440	2.00929e+07		11861	2.52459e+07
	2896	6.16408e+06		24503	5.21541e+07		25474	5.42209e+07		8754	1.86327e+07				569	1.21111e+06		4275	9099252		4013	8.54159e+06		7455	1.58678e+07
	6648	1.41501e+07		15348	3.26679e+07		13654	2.90623e+07		25896	5.51191e+07				1076	2.29024e+06		8966	1.9084e+07		5088	1.08297e+07		8815	1.87626e+07
	3337	7.10274e+06		8915	1.89754e+07		19542	4.15948e+07		15987	3.4028e+07				1617	3.44175e+06		2815	5.99167e+06		3795	8.07758e+06		4357	9.27379e+06
	4073	8.6693e+06		9658	2.05569e+07		8965	1.90818e+07		23698	5.04407e+07				1303	2.77341e+06		4375	9312100		7891	1.67958e+07		1557	3.31404e+06
	4526	9.6335e+06		11380	2.42221e+07		6574	1.39926e+07		15987	3.4028e+07				656	1.39628e+06		8524	1.81432e+07		7249	1.54294e+07		4938	1.05104e+07
	3260	6.93884e+06		23228	4.94403e+07		20156	4.29016e+07		25874	5.50723e+07				744	1.58359e+06		4127	8.78424e+06		2553	5.43401e+06		2906	6.18536e+06
	2896	6.16408e+06		14606	3.10886e+07		22658	4.82271e+07		26984	5.74349e+07				1110	2.36261e+06		6654	1.41629e+07		6067	1.29135e+07		3186	6.78134e+06
	3698	7.87112e+06		6895	1.46759e+07		16987	3.61565e+07		29874	6.35862e+07				2041	4.34423e+06		12577	2.67699e+07		3344	7.11764e+06		9033	1.92266e+07
	4523	9.62712e+06		8756	1.8637e+07		15487	3.29638e+07		29657	6.31243e+07				1377	2.93092e+06		4447	9.46535e+06		4577	9.74205e+06		6118	1.3022e+07
	3698	7.87112e+06		9845	2.09549e+07		9587	2.04057e+07		15987	3.4028e+07				2121	4.51451e+06		5601	1.19216e+07		3974	8.45858e+06		9917	2.11081e+07

## Sheet: Sheet6
		Supplementary Fig. 1b
																	AVE	SE	p-value
		Lamp2	0.889317	0.759377	0.80408	0.640592	0.754153	0.617289	0.670413	0.809484	0.655661	0.757475	0.607569	0.781277			0.728891	0.0256383
		CNX	0.0636822	0	0.553826	0.233014	0	0	0	0	0.402251	0.402251	0	0.0294461	0.159387	0.118325	0.140156	0.0499421	5.20908e-10

## Sheet: Sheet7
			Supplementary Fig. 2b
							AVE	SE	p-value
			mock	33.3	29.6	25.9	29.6	2.1362
			WT	92.5	88.8	99.9	93.7333	3.26309	8.00766e-05
			D513N	29.6	37	29.6	32.0667	2.46667	0.00011283

## Sheet: Sheet8
		Supplementary Fig. 3a
						AVE	SE	p-value
		control	99.9	111	92.5	101.133	5.37598
		ouabain	96.2	114.7	103.6	104.833	5.37598	0.651959
		Supplementary Fig. 3b
								AVE	SE	p-value
		control	594	480	854	890		704.5	99.7376
		ouabain	1168	756	352	492	622	678	139.677	0.88772
		Supplementary Fig. 3c
							AVE	SE	p-value
		control	99.9	92.5	103.6	122.1	104.525	6.29634
		Omeprazole	114.7	96.2	88.8	103.6	100.825	5.52425	0.674162
		HCl-treated omeprazole	88.8	96.2	118.4		101.133	8.89369	0.7604
		valinomycin	111	103.6	96.2		103.6	4.27239	0.915223

## Sheet: Sheet9
			Supplementary Fig. 4b
										AVE	SE	p-value
			pH6.5	KCl	-	68.7935	81.7156	129.954	119.536	100	14.683
					+	45.0502	41.7237	30.1409	29.7015	36.6541	3.94711	0.00246766
			Supplementary Fig. 4d
									AVE	SE	p-value
				pH6.5	111.096	75.0504	93.528	120.325	100	10.0026
				pH7.4	58.6009	60.3576	68.6972	88.581	69.0592	6.86977	0.0435005
